# Supplementary material for: HPV-18-Immortalised Cells Require the Downregulation of the SncmtRNA-2/Hsa-miR-620 Axis During Cell Transformation
Source: Medicina (Kaunas). 2026 Jan 4;62(1):110. doi: 10.3390/medicina62010110 (PMC12843629; doi:10.3390/medicina62010110)
Supplement: Supplementary file 1 [file medicina-62-00110-s001.zip]

Archive with 1 entries (1 files):
- medicina-3948528-supplementary.pdf
